# Supplementary material for: Impact of Nutrition Counseling in Head and Neck Cancer Sufferers Undergoing Antineoplastic Therapy: A Randomized Controlled Pilot Study
Source: Curr Oncol. 2022 Sep 26;29(10):6947–55. doi: 10.3390/curroncol29100546 (PMC9600229; doi:10.3390/curroncol29100546)
Supplement: Supplementary file 1 [file curroncol-29-00546-s001.zip]

Archive with 1 entries (1 files):
- curroncol-1876854-supplementary.pdf
